# Supplementary material for: CircZNF609 and circNFIX as possible regulators of glioblastoma pathogenesis via miR-145-5p/EGFR axis
Source: Sci Rep. 2024 Jun 12;14:13551. doi: 10.1038/s41598-024-63827-w (PMC11169398; doi:10.1038/s41598-024-63827-w)
Supplement: Supplementary file 1 — Supplementary Table 1. [file 41598_2024_63827_MOESM1_ESM.xlsx]

## Sheet: DE miRNAs
Supplementary Table 1. The differential expression miRNAs of GSE165937 dataset.
ID	adj.P.Val	P.Value	logFC	status
hsa-miR-105-5p	0.0111	0.00132	-1.61808	Downregulated
hsa-miR-107	8.4e-05	2.77e-06	-1.76345	Downregulated
hsa-miR-10a-5p	0.024	0.00335	2.55208	Upregulated
hsa-miR-1180-3p	0.00166	0.00013	-2.48209	Downregulated
hsa-miR-1185-5p	7.2e-05	2.19e-06	-2.01881	Downregulated
hsa-miR-1197	0.000125	4.52e-06	-1.67604	Downregulated
hsa-miR-124-3p	6.52e-05	1.9e-06	-6.05538	Downregulated
hsa-miR-1246	0.0108	0.00127	3.75343	Upregulated
hsa-miR-1249-3p	1.61e-05	2.51e-07	-2.22281	Downregulated
hsa-miR-127-3p	0.00265	0.000218	-2.03955	Downregulated
hsa-miR-128-3p	2.86e-07	3.62e-10	-4.39235	Downregulated
hsa-miR-1285-5p	0.00484	0.000479	1.46793	Upregulated
hsa-miR-129-2-3p	1.61e-05	2.65e-07	-6.17468	Downregulated
hsa-miR-129-5p	9.91e-06	1.01e-07	-5.26	Downregulated
hsa-miR-1290	0.0331	0.00496	2.39522	Upregulated
hsa-miR-1296-5p	0.000161	6.35e-06	-2.45602	Downregulated
hsa-miR-132-3p	0.000193	8.82e-06	-2.13068	Downregulated
hsa-miR-135b-5p	0.00484	0.000475	2.38992	Upregulated
hsa-miR-136-5p	0.00156	0.000116	-1.8991	Downregulated
hsa-miR-138-5p	0.000175	7.2e-06	-2.2229	Downregulated
hsa-miR-139-3p	1.23e-06	4.67e-09	-4.16186	Downregulated
hsa-miR-139-5p	4.18e-06	2.82e-08	-3.98788	Downregulated
hsa-miR-142-3p	0.00299	0.000261	2.287	Upregulated
hsa-miR-145-5p	0.0342	0.0052	-1.2514	Downregulated
hsa-miR-146b-5p	0.0234	0.00323	1.99334	Upregulated
hsa-miR-149-5p	0.000175	7.32e-06	-3.38895	Downregulated
hsa-miR-153-3p	0.0123	0.0015	-1.70971	Downregulated
hsa-miR-154-5p	0.00214	0.000171	-1.96359	Downregulated
hsa-miR-155-5p	0.000189	8.41e-06	2.30763	Upregulated
hsa-miR-15a-5p	0.00516	0.000518	1.12238	Upregulated
hsa-miR-15b-5p	0.00151	0.000111	1.56198	Upregulated
hsa-miR-16-5p	0.0282	0.00408	1.21778	Upregulated
hsa-miR-181a-5p	0.00957	0.00109	-1.17554	Downregulated
hsa-miR-181c-5p	0.037	0.00573	-1.22097	Downregulated
hsa-miR-196b-5p	0.0048	0.000457	3.22097	Upregulated
hsa-miR-203a-3p	0.00288	0.000245	-2.2789	Downregulated
hsa-miR-208a-3p	0.0342	0.0052	1.17571	Upregulated
hsa-miR-21-5p	1.52e-05	2.12e-07	4.35687	Upregulated
hsa-miR-210-3p	0.00113	7.77e-05	1.97532	Upregulated
hsa-miR-218-5p	4.18e-06	3.18e-08	-5.05269	Downregulated
hsa-miR-219a-2-3p	0.00706	0.000773	-3.29129	Downregulated
hsa-miR-219a-5p	0.00887	0.001	-2.59169	Downregulated
hsa-miR-23a-3p	0.00998	0.00115	1.19273	Upregulated
hsa-miR-299-5p	0.00121	8.56e-05	-2.21513	Downregulated
hsa-miR-29b-3p	0.00274	0.00023	-1.3621	Downregulated
hsa-miR-29c-3p	0.000357	1.81e-05	-1.85345	Downregulated
hsa-miR-3195	0.0174	0.00229	1.0611	Upregulated
hsa-miR-320d	0.0101	0.00118	1.34026	Upregulated
hsa-miR-320e	0.0151	0.0019	1.91607	Upregulated
hsa-miR-323a-3p	2.44e-05	4.95e-07	-3.31426	Downregulated
hsa-miR-324-5p	0.00113	7.41e-05	-1.40403	Downregulated
hsa-miR-328-3p	0.000412	2.25e-05	-2.09993	Downregulated
hsa-miR-329-3p	0.000238	1.15e-05	-2.50805	Downregulated
hsa-miR-330-3p	4.57e-05	1.1e-06	-2.34481	Downregulated
hsa-miR-330-5p	0.000568	3.35e-05	-1.75386	Downregulated
hsa-miR-331-3p	0.0169	0.00217	-1.10127	Downregulated
hsa-miR-342-3p	0.00292	0.000252	-1.4141	Downregulated
hsa-miR-370-3p	0.000568	3.39e-05	-1.88303	Downregulated
hsa-miR-377-3p	0.0267	0.00379	-1.59084	Downregulated
hsa-miR-379-5p	0.000187	8.06e-06	-2.45038	Downregulated
hsa-miR-381-3p	8.37e-05	2.65e-06	-2.35772	Downregulated
hsa-miR-381-5p	0.000783	4.77e-05	-1.65459	Downregulated
hsa-miR-382-5p	0.0169	0.00219	-1.83737	Downregulated
hsa-miR-383-5p	0.000824	5.12e-05	-2.15719	Downregulated
hsa-miR-409-3p	0.0177	0.00236	-1.52446	Downregulated
hsa-miR-409-5p	0.0042	0.000394	-1.79906	Downregulated
hsa-miR-410-3p	6.07e-05	1.7e-06	-2.5577	Downregulated
hsa-miR-411-5p	0.00113	7.71e-05	-2.24526	Downregulated
hsa-miR-424-5p	0.0498	0.00812	1.21364	Upregulated
hsa-miR-432-5p	0.00524	0.000532	-2.04052	Downregulated
hsa-miR-433-3p	1.52e-05	2.07e-07	-4.17897	Downregulated
hsa-miR-4443	7.91e-06	7.03e-08	-2.6816	Downregulated
hsa-miR-4488	0.0111	0.00134	1.50181	Upregulated
hsa-miR-4516	0.00121	8.59e-05	1.75452	Upregulated
hsa-miR-485-3p	0.000235	1.1e-05	-2.84448	Downregulated
hsa-miR-487a-3p	0.00039	2.05e-05	-2.52726	Downregulated
hsa-miR-487b-3p	1.08e-05	1.24e-07	-3.6322	Downregulated
hsa-miR-487b-5p	0.00706	0.00078	-1.2715	Downregulated
hsa-miR-488-3p	0.0124	0.00153	-2.23422	Downregulated
hsa-miR-490-3p	0.000357	1.81e-05	-1.44144	Downregulated
hsa-miR-491-3p	0.0319	0.0047	-1.07163	Downregulated
hsa-miR-491-5p	0.00163	0.000125	-2.11165	Downregulated
hsa-miR-493-3p	0.00336	0.000302	1.63723	Upregulated
hsa-miR-495-5p	0.0379	0.00596	-1.04497	Downregulated
hsa-miR-503-5p	0.0163	0.00207	1.36635	Upregulated
hsa-miR-504-5p	6.02e-07	1.53e-09	-3.65337	Downregulated
hsa-miR-520g-3p	0.0278	0.00398	-1.15429	Downregulated
hsa-miR-521	0.00388	0.00036	-1.19532	Downregulated
hsa-miR-522-3p	0.00134	9.67e-05	-1.60018	Downregulated
hsa-miR-539-3p	0.0314	0.00458	-1.07657	Downregulated
hsa-miR-542-5p	0.0499	0.00829	-1.09702	Downregulated
hsa-miR-543	0.000496	2.83e-05	-2.4853	Downregulated
hsa-miR-574-5p	0.00163	0.000126	2.213	Upregulated
hsa-miR-577	0.0071	0.000793	-2.18729	Downregulated
hsa-miR-582-5p	2.29e-05	4.24e-07	-2.78623	Downregulated
hsa-miR-592	0.00113	7.73e-05	-1.88506	Downregulated
hsa-miR-598-3p	0.001	6.36e-05	-2.53718	Downregulated
hsa-miR-620	0.00595	0.000627	1.46384	Upregulated
hsa-miR-628-3p	0.000448	2.5e-05	-1.97531	Downregulated
hsa-miR-628-5p	2.92e-05	6.3e-07	-2.83106	Downregulated
hsa-miR-642a-5p	0.0144	0.00179	-1.55948	Downregulated
hsa-miR-656-3p	0.00011	3.78e-06	-2.79298	Downregulated
hsa-miR-7-5p	3.75e-05	8.56e-07	-4.33565	Downregulated
hsa-miR-766-3p	0.00579	0.000603	-1.33492	Downregulated
hsa-miR-767-3p	0.00388	0.000358	1.64753	Upregulated
hsa-miR-769-3p	0.000153	5.81e-06	-2.26699	Downregulated
hsa-miR-769-5p	2.29e-05	4.35e-07	-2.89652	Downregulated
hsa-miR-770-5p	0.00336	0.000301	-1.539	Downregulated
hsa-miR-873-5p	0.000125	4.58e-06	-2.41028	Downregulated
hsa-miR-874-3p	5.27e-05	1.37e-06	-2.64325	Downregulated
hsa-miR-885-5p	0.00039	2.08e-05	-3.64353	Downregulated
hsa-miR-889-3p	5.27e-05	1.4e-06	-2.31827	Downregulated
hsa-miR-95-3p	0.00247	0.000201	-2.56623	Downregulated
hsa-miR-137-3p	2.4e-06	1.22e-08	-5.63568	Downregulated
